# Supplementary material for: IMMUNOREACT 4: Peritumoral Microenvironment Associated with Anastomotic Leaks After Surgery for Rectal Cancer
Source: Cancers (Basel). 2026 Feb 9;18(4):571. doi: 10.3390/cancers18040571 (PMC12938832; doi:10.3390/cancers18040571)
Supplement: Supplementary file 1 [file cancers-18-00571-s001.zip]

Archive with 1 entries (1 files):
- cancers-4088579-supplementary.pdf
